# Supplementary material for: An improved approach to estimating the infiltration characteristics in surface irrigation systems
Source: PLoS One. 2020 Jun 15;15(6):e0234480. doi: 10.1371/journal.pone.0234480 (PMC7295228; doi:10.1371/journal.pone.0234480)
Supplement: S1 Table — (XLS) [file pone.0234480.s004.xls]

## Sheet: Furrow Slope
Table1. Observational relative elevations of each furrow
	Furrow number	X /m
		0	5	10	15	20	25	30	35	40	45	50	55	60	65	70	75	80	85	90	95	100	105	110	115	120	125	130	135	140	145	150	155	160	165	170	175	180	185	190	195	200	205	210	215	220	225	230	235
	F1	1.405	1.365	1.325	1.307	1.303	1.32	1.313	1.318	1.298	1.307	1.309	1.317	1.313	1.303	1.321	1.306	1.278	1.286	1.296	1.283	1.28	1.282	1.24	1.253	1.261	1.26	1.273	1.262	1.259	1.247	1.262	1.257	1.26	1.226	1.241	1.22	1.23	1.2	1.197	1.169	1.192	1.17	1.189	1.148	1.14	1.112	1.119	1.134
	F2	1.427	1.379	1.344	1.342	1.342	1.347	1.342	1.331	1.326	1.331	1.336	1.347	1.346	1.351	1.344	1.348	1.333	1.329	1.347	1.312	1.338	1.318	1.313	1.317	1.313	1.298	1.298	1.274	1.302	1.293	1.272	1.282	1.286	1.264	1.284	1.272	1.253	1.217	1.231	1.249	1.215	1.224	1.207	1.194	1.189	1.162	1.157	1.197
	F3	1.44	1.42	1.37	1.353	1.369	1.374	1.377	1.376	1.363	1.369	1.37	1.353	1.368	1.366	1.356	1.371	1.336	1.349	1.332	1.343	1.343	1.303	1.302	1.288	1.287	1.307	1.306	1.275	1.282	1.311	1.273	1.274	1.318	1.293	1.292	1.276	1.278	1.267	1.271	1.253	1.259	1.241	1.26	1.24	1.231	1.196	1.231	1.211
	F4	1.431	1.407	1.357	1.34	1.337	1.359	1.377	1.351	1.37	1.342	1.358	1.334	1.355	1.358	1.348	1.355	1.341	1.342	1.324	1.341	1.331	1.314	1.309	1.295	1.297	1.313	1.3	1.275	1.267	1.288	1.294	1.294	1.3	1.284	1.254	1.238	1.239	1.246	1.239	1.241	1.238	1.233	1.235	1.234	1.199	1.176	1.215	1.182
	F5	1.568	1.566	1.615	1.635	1.639	1.649	1.643	1.633	1.632	1.616	1.616	1.629	1.628	1.625	1.603	1.618	1.595	1.589	1.605	1.594	1.607	1.583	1.573	1.595	1.619	1.572	1.55	1.539	1.558	1.551	1.537	1.544	1.57	1.555	1.555	1.539	1.518	1.523	1.525	1.516	1.508	1.511	1.51	1.515	1.478	1.457	1.466	1.451
	F6	1.577	1.573	1.624	1.643	1.634	1.631	1.645	1.662	1.627	1.617	1.612	1.633	1.625	1.626	1.611	1.627	1.606	1.609	1.597	1.617	1.625	1.587	1.591	1.606	1.594	1.583	1.592	1.578	1.577	1.595	1.608	1.603	1.605	1.569	1.582	1.565	1.535	1.552	1.518	1.545	1.527	1.533	1.542	1.514	1.498	1.472	1.468	1.453
	F7	1.352	1.338	1.296	1.283	1.252	1.284	1.278	1.279	1.268	1.257	1.255	1.267	1.265	1.266	1.255	1.266	1.256	1.255	1.258	1.244	1.243	1.218	1.201	1.22	1.207	1.2	1.214	1.196	1.193	1.202	1.187	1.196	1.197	1.201	1.191	1.177	1.155	1.152	1.147	1.148	1.18	1.142	1.143	1.112	1.1	1.087	1.104	1.102
	F8	1.369	1.358	1.324	1.307	1.292	1.311	1.297	1.308	1.301	1.297	1.288	1.305	1.298	1.296	1.296	1.288	1.278	1.263	1.256	1.27	1.275	1.258	1.245	1.246	1.244	1.241	1.239	1.238	1.234	1.24	1.248	1.226	1.244	1.249	1.21	1.218	1.205	1.202	1.196	1.188	1.177	1.177	1.196	1.178	1.137	1.129	1.138	1.158
	F9	1.369	1.358	1.324	1.307	1.292	1.311	1.297	1.308	1.301	1.297	1.288	1.305	1.298	1.296	1.296	1.288	1.278	1.263	1.256	1.27	1.275	1.258	1.245	1.246	1.244	1.241	1.239	1.238	1.234	1.24	1.248	1.226	1.244	1.249	1.21	1.218	1.205	1.202	1.196	1.188	1.177	1.177	1.196	1.178	1.137	1.129	1.138	1.158
	F10	1.33	1.295	1.272	1.27	1.274	1.255	1.249	1.248	1.239	1.235	1.247	1.247	1.235	1.239	1.248	1.231	1.213	1.22	1.206	1.23	1.228	1.201	1.196	1.198	1.17	1.175	1.187	1.308	1.154	1.145	1.153	1.138	1.143	1.172	1.159	1.132	1.119	1.122	1.098	1.125	1.083	1.093	1.112	1.074	1.088	1.07	1.07	1.074
	F11	1.33	1.281	1.237	1.24	1.23	1.261	1.25	1.239	1.246	1.238	1.232	1.228	1.236	1.23	1.228	1.219	1.208	1.203	1.2	1.211	1.153	1.202	1.192	1.183	1.161	1.166	1.158	1.153	1.145	1.139	1.316	1.133	1.138	1.133	1.119	1.111	1.092	1.072	1.092	1.109	1.1	1.11	1.108	1.108	1.075	1.059	1.065	1.093
	F12	1.343	1.308	1.285	1.316	1.304	1.302	1.311	1.286	1.261	1.266	1.275	1.253	1.266	1.268	1.269	1.263	1.266	1.231	1.236	1.253	1.184	1.214	1.214	1.198	1.213	1.22	1.206	1.202	1.195	1.191	1.339	1.174	1.189	1.232	1.208	1.184	1.168	1.137	1.14	1.158	1.159	1.12	1.124	1.144	1.117	1.102	1.066	1.154
	Note: X means the distance between observation point and the upper end in each border
[truncated: 1 more columns]
