# Supplementary material for: An improved approach to estimating the infiltration characteristics in surface irrigation systems
Source: PLoS One. 2020 Jun 15;15(6):e0234480. doi: 10.1371/journal.pone.0234480 (PMC7295228; doi:10.1371/journal.pone.0234480)
Supplement: S2 Table — (XLSX) [file pone.0234480.s005.xlsx]

## Sheet: Sheet1
	Furrow number																				standard deviations
	F1	T/min	0	3	5	7	10	15	20	30	40	50	60	70	80	90	100	110	115.42
		Q/ls-1		1.506	1.192	1.233	1.167	1.173	1.127	1	1.317	1.15	1.05	1.133	1.167	1.05	1.15	1.133	1.108		0.113374
	F2	T/min	0	3	5	7	10	15	20	30	40	50	60	70	80	90	100	110	115.42
		Q/ls-1		1.639	1.567	1.417	1.428	1.35	1.4	1.4	1.35	1.35	1.367	1.35	1.333	1.317	1.367	1.333	1.261		0.0906992
	F3	T/min	0	3	5	7	10	15	20	30	40	50	60	70	80	90	100.5
		Q/ls-1		1.406	1.242	0.01	1.172	2.423	1.147	1.333	0.01	0.517	1.1	1.167	1.083	2.433	0.952				0.677189
	F4	T/min	0	3	5	7	10	15	20	30	40	50	60	70	80	90	96
		Q/ls-1		1.228	1.192	1.192	1.111	1.137	1.167	1.145	1.072	1.158	1.105	1.103	1.112	1.085	1.728				0.157715
	F5	T/min	0	3	5	7	10	15	20	30	40	50	60	70	80	90	96	110	115.25
		Q/ls-1		1.3	1.308	1.258	1.167	1.223	1.193	1.185	1.167	1.148	1.155	1.137	1.163	1.165	1.186	0.895	1.238		0.0894015
	F6	T/min	0	3	5	7	10	15	20	30	40	50	60	70	80	90	100	106.08
		Q/ls-1		1.272	1.192	1.267	1.089	1.107	1.013	1.048	1.083	1.08	0.1	1.95	1.08	1.073	1.148	0.058			0.434347
	F7	T/min	0	3	5	7	10	15	20	30	40	50	60	70	80	90	100	104.87
		Q/ls-1		1.478	1.417	1.033	1.294	1.313	1.273	0.522	0.523	1.267	1.208	1.247	1.262	1.247	1.292	1.242			0.272094
	F8	T/min	0	3	5	7	10	15	20	30	40	50	60	66.97
		Q/ls-1		2.1	2.267	0.342	2.017	1.447	1.16	1.377	1.563	1.373	1.417	1.583							0.49745
	F9	T/min	0	3	5	7	10	15	20	30	40	50	60	70	80	90	100	104.55
		Q/ls-1		1.9	1.208	1.5	1.394	1.17	1.25	1.263	1.745	1.157	1.227	1.6	1.185	1.228	1.222	1.925			0.261042
	F10	T/min	0	3	5	7	10	15	20	30	40	50	60	70	80	90	100	104.93
		Q/ls-1		0.767	2.15	0.933	1.15	1.12	1.083	1.1	1.1	0.883	1.26	0.935	1.248	1.1	1.055	0.991			0.302304
	F11	T/min	0	3	5	7	10	15	20	30	40	50	60	70	80	90	92.13
		Q/ls-1		1.383	1.3	0.167	1.667	1.123	1.077	1.067	0.883	1.188	1.07	1.058	1.077	1.087	1.158				0.313406
	F12	T/min	0	3	5	7	10	15	20	30	40	50	60	70	80	90	100	104.83
		Q/ls-1		1.383	1.475	1.117	1.311	1.243	1.247	1.222	1.217	1.117	1.148	1.162	1.153	1.175	1.11	1.22			0.0998419
